# Supplementary material for: Scalable, methanol‐free manufacturing of the SARS‐CoV‐2 receptor‐binding domain in engineered Komagataella phaffii
Source: Biotechnol Bioeng. 2021 Nov 15;119(2):657–62. doi: 10.1002/bit.27979 (PMC8653030; doi:10.1002/bit.27979)
Supplement: Supplementary file 2 — Supporting information. [file BIT-119-657-s002.zip]

Archive with 10 entries (10 files):
- RBD501Y.V2_expression_vector.gb
- __MACOSX/._RBD501Y.V2_expression_vector.gb
- RBD501Y.V1_expression_vector.gb
- __MACOSX/._RBD501Y.V1_expression_vector.gb
- RBD_expression_vector.gb
- __MACOSX/._RBD_expression_vector.gb
- MXR1 integration vector.gb
- __MACOSX/._MXR1 integration vector.gb
- MIT1 integration vector.gb
- __MACOSX/._MIT1 integration vector.gb
