# Supplementary material for: Scalable, methanol‐free manufacturing of the SARS‐CoV‐2 receptor‐binding domain in engineered Komagataella phaffii
Source: Biotechnol Bioeng. 2021 Nov 15;119(2):657–62. doi: 10.1002/bit.27979 (PMC8653030; doi:10.1002/bit.27979)
Supplement: Supplementary file 2 — Supporting information. [file BIT-119-657-s002.zip › RBD501Y.V2_expression_vector.gb]

LOCUS       Exported                4259 bp ds-DNA     circular SYN 24-MAR-2021
DEFINITION  synthetic circular DNA
ACCESSION   .
VERSION     .
KEYWORDS    Modular Vector L
SOURCE      synthetic DNA construct
  ORGANISM  synthetic DNA construct
REFERENCE   1  (bases 1 to 4259)
  AUTHORS   dalvie
  TITLE     Direct Submission
  JOURNAL   Exported Thursday, Apr 22, 2021 from SnapGene 5.2.0
            https://www.snapgene.com
FEATURES             Location/Qualifiers
     source          1..4259
                     /organism="synthetic DNA construct"
                     /mol_type="other DNA"
     primer_bind     531..551
                     /label=5' AOX1 primer
     misc_feature    617..871
                     /label=alpha
                     /note="alpha"
     sig_peptide     617..871
                     /label=alpha
     primer_bind     820..840
                     /label=alpha-factor primer
     CDS             866..871
                     /label=IFNalpha2b_DP
     CDS             872..1474
                     /codon_start=1
                     /label=RBD-K417N-E484K-N501Y
                     /translation="ITNLCPFGEVFNATRFASVYAWNRKRISNCVADYSVLYNSASFST
                     FKCYGVSPTKLNDLCFTNVYADSFVIRGDEVRQIAPGQTGNIADYNYKLPDDFTGCVIA
                     WNSNNLDSKVGGNYNYLYRLFRKSNLKPFERDISTEIYQAGSTPCNGVKGFNCYFPLQS
                     YGFQPTYGVGYQPYRVVVLSFELLHAPATVCGPKKSTN"
     misc_feature    1475..1514
                     /label=L3
     terminator      1515..1811
                     /label=AOX1_TT
     misc_feature    1812..1851
                     /label=L4
     promoter        1852..2271
                     /label=pTEF1
                     /note="TEF1 promoter"
     misc_feature    2272..2311
                     /label=L5
     promoter        2319..2366
                     /label=EM7 promoter
                     /note="synthetic bacterial promoter "
     CDS             2385..2759
                     /codon_start=1
                     /gene="Sh ble from Streptoalloteichus hindustanus"
                     /product="antibiotic-binding protein"
                     /label=BleoR
                     /note="confers resistance to bleomycin, phleomycin, and 
                     Zeocin(TM)"
                     /translation="MAKLTSAVPVLTARDVAGAVEFWTDRLGFSRDFVEDDFAGVVRDD
                     VTLFISAVQDQVVPDNTLAWVWVRGLDELYAEWSEVVSTNFRDASGPAMTEIGEQPWGR
                     EFALRDPAGNCVHFVAEEQD"
     misc_feature    2805..2844
                     /label=L6
     terminator      2865..3112
                     /gene="S. cerevisiae CYC1"
                     /label=CYC1 terminator
                     /note="transcription terminator for CYC1"
     rep_origin      complement(3187..3775)
                     /direction=LEFT
                     /label=ori
                     /note="high-copy-number ColE1/pMB1/pBR322/pUC origin of 
                     replication"
     promoter        3856
                     /label=AOX1 promoter
     misc_feature    3857..3896
                     /label=L8
     misc_feature    3897..3936
                     /label=L1
     promoter        join(3937..4259,1..616)
                     /label=AOX1 promoter
     promoter        join(3937..4259,1..616)
                     /gene="Pichia pastoris AOX1"
                     /label=pAOX1
                     /note="inducible promoter, regulated by methanol"
ORIGIN
        1 ttacacccga acatcactcc agatgagggc tttctgagtg tggggtcaaa tagtttcatg
       61 ttccccaaat ggcccaaaac tgacagttta aacgctgtct tggaacctaa tatgacaaaa
      121 gcgtgatctc atccaagatg aactaagttt ggttcgttga aatgctaacg gccagttggt
      181 caaaaagaaa cttccaaaag tcggcatacc gtttgtcttg tttggtattg attgacgaat
      241 gctcaaaaat aatctcatta atgcttagcg cagtctctct atcgcttctg aaccccggtg
      301 cacctgtgcc gaaacgcaaa tggggaaaca cccgcttttt ggatgattat gcattgtctc
      361 cacattgtat gcttccaaga ttctggtggg aatactgctg atagcctaac gttcatgatc
      421 aaaatttaac tgttctaacc cctacttgac agcaatatat aaacagaagg aagctgccct
      481 gtcttaaacc ttttttttta tcatcattat tagcttactt tcataattgc gactggttcc
      541 aattgacaag cttttgattt taacgacttt taacgacaac ttgagaagat caaaaaacaa
      601 ctaattattc gaaacgatga gatttccttc aatttttact gctgttttat tcgcagcatc
      661 ctccgcatta gctgctccag tcaacactac aacagaagat gaaacggcac aaattccggc
      721 tgaagctgtc atcggttact cagatttaga aggggatttc gatgttgctg ttttgccatt
      781 ttccaacagc acaaataacg ggttattgtt tataaatact actattgcca gcattgctgc
      841 taaagaagaa ggggtatctc tcgagaaaag aatcaccaac ttgtgtccat tcggtgaggt
      901 tttcaacgct actagattcg cttccgttta cgcctggaac agaaagagaa tctccaactg
      961 cgttgctgac tactccgtct tgtacaactc tgcttcattc tccaccttca agtgctacgg
     1021 tgtttcccca actaagttga acgacctgtg tttcactaac gtctacgccg actccttcgt
     1081 tattagaggt gacgaggtta gacagatcgc tccaggtcaa actggtaata tcgctgacta
     1141 caactacaag ctgccagacg acttcaccgg ttgtgttatt gcttggaact ccaacaacct
     1201 ggactccaag gttggtggta actacaatta cctgtaccgt ctgttcagaa agtccaacct
     1261 gaagccattc gagagagaca tctccactga gatctaccaa gctggttcca ctccatgtaa
     1321 cggtgttaaa ggtttcaact gttacttccc attgcagtcc tacggtttcc agccaactta
     1381 cggtgttggt taccagccat acagagtcgt cgttttgtcc ttcgagttgt tgcatgctcc
     1441 agctactgtt tgcggtccaa agaagtccac taactaaaga cgttgagagg agcagtcgtc
     1501 agaccacata gctttcaaga ggatgtcaga atgccatttg cctgagagat gcaggcttca
     1561 tttttgatac ttttttattt gtaacctata tagtatagga ttttttttgt cattttgttt
     1621 cttctcgtac gagcttgctc ctgatcagcc tatctcgcag ctgatgaata tcttgtggta
     1681 ggggtttggg aaaatcattc gagtttgatg tttttcttgg tatttcccac tcctcttcag
     1741 agtacagaag attaagtgag acgttcgttt gtgcaagctt caacgatgcc aaaagggtat
     1801 aataagcgtc agactctgta ctgagttcta taaacgagcc attgcatacg acccacacac
     1861 catagcttca aaatgtttct actccttttt tactcttcca gattttctcg gactccgcgc
     1921 atcgccgtac cacttcaaaa cacccaagca cagcatacta aattttccct ctttcttcct
     1981 ctagggtgtc gttaattacc cgtactaaag gtttggaaaa gaaaaaagag accgcctcgt
     2041 ttctttttct tcgtcgaaaa aggcaataaa aatttttatc acgtttcttt ttcttgaaat
     2101 tttttttttt agtttttttc tctttcagtg acctccattg atatttaagt taataaacgg
     2161 tcttcaattt ctcaagtttc agtttcattt ttcttgttct attacaactt tttttacttc
     2221 ttgttcatta gaaagaaagc atagcaatct aatctaagtt ttaattacaa agaaagcgac
     2281 ccgaggttct aaccgccgac tttggcggaa agggcggtgt tgacaattaa tcatcggcat
     2341 agtatatcgg catagtataa tacgacaagg tgaggaacta aaccatggcc aagttgacca
     2401 gtgccgttcc ggtgctcacc gcgcgcgacg tcgccggagc ggtcgagttc tggaccgacc
     2461 ggctcgggtt ctcccgggac ttcgtggagg acgacttcgc cggtgtggtc cgggacgacg
     2521 tgaccctgtt catcagcgcg gtccaggacc aggtggtgcc ggacaacacc ctggcctggg
     2581 tgtgggtgcg cggcctggac gagctgtacg ccgagtggtc ggaggtcgtg tccacgaact
     2641 tccgggacgc ctccgggccg gccatgaccg agatcggcga gcagccgtgg gggcgggagt
     2701 tcgccctgcg cgacccggcc ggcaactgcg tgcacttcgt ggccgaggag caggactgac
     2761 acgtccgacg gcggcccacg ggtcccaggc ctcggagatc cgtcggtttc actcaggaag
     2821 cagacactga ttgacacggt ttagcccctt ttcctttgtc gatatcatgt aattagttat
     2881 gtcacgctta cattcacgcc ctccccccac atccgctcta accgaaaagg aaggagttag
     2941 acaacctgaa gtctaggtcc ctatttattt ttttatagtt atgttagtat taagaacgtt
     3001 atttatattt caaatttttc ttttttttct gtacagacgc gtgtacgcat gtaacattat
     3061 actgaaaacc ttgcttgaga aggttttggg acgctcgaag gctttaattt gcaagctgga
     3121 gaccaacatg tgagcaaaag gccagcaaaa ggccaggaac cgtaaaaagg ccgcgttgct
     3181 ggcgtttttc cataggctcc gcccccctga cgagcatcac aaaaatcgac gctcaagtca
     3241 gaggtggcga aacccgacag gactataaag ataccaggcg tttccccctg gaagctccct
     3301 cgtgcgctct cctgttccga ccctgccgct taccggatac ctgtccgcct ttctcccttc
     3361 gggaagcgtg gcgctttctc aatgctcacg ctgtaggtat ctcagttcgg tgtaggtcgt
     3421 tcgctccaag ctgggctgtg tgcacgaacc ccccgttcag cccgaccgct gcgccttatc
     3481 cggtaactat cgtcttgagt ccaacccggt aagacacgac ttatcgccac tggcagcagc
     3541 cactggtaac aggattagca gagcgaggta tgtaggcggt gctacagagt tcttgaagtg
     3601 gtggcctaac tacggctaca ctagaaggac agtatttggt atctgcgctc tgctgaagcc
     3661 agttaccttc ggaaaaagag ttggtagctc ttgatccggc aaacaaacca ccgctggtag
     3721 cggtggtttt tttgtttgca agcagcagat tacgcgcaga aaaaaaggat ctcaagaaga
     3781 tcctttgatc ttttctacgg ggtctgacgc tcagtggaac gaaaactcac gttaagggat
     3841 tttggtcatg agatcagacc cgatgaacta cagaacactg caagaatctc tacctgcata
     3901 ctatcacgtc ggcgaccacc agtgagttac tagagcgatc taacatccaa agacgaaagg
     3961 ttgaatgaaa cctttttgcc atccgacatc cacaggtcca ttctcacaca taagtgccaa
     4021 acgcaacagg aggggataca ctagcagcag accgttgcaa acgcaggacc tccactcctc
     4081 ttctcctcaa cacccacttt tgccatcgaa aaaccagccc agttattggg cttgattgga
     4141 gctcgctcat tccaattcct tctattaggc tactaacacc atgactttat tagcctgtct
     4201 atcctggccc ccctggcgag gttcatgttt gtttatttcc gaatgcaaca agctccgca
//
