# Supplementary material for: Scalable, methanol‐free manufacturing of the SARS‐CoV‐2 receptor‐binding domain in engineered Komagataella phaffii
Source: Biotechnol Bioeng. 2021 Nov 15;119(2):657–62. doi: 10.1002/bit.27979 (PMC8653030; doi:10.1002/bit.27979)
Supplement: Supplementary file 2 — Supporting information. [file BIT-119-657-s002.zip › MXR1 integration vector.gb]

LOCUS       Exported                7297 bp ds-DNA     circular SYN 24-MAR-2021
DEFINITION  synthetic circular DNA
ACCESSION   .
VERSION     .
KEYWORDS    .
SOURCE      synthetic DNA construct
  ORGANISM  synthetic DNA construct
REFERENCE   1  (bases 1 to 7297)
  AUTHORS   Drew Biedermann
  TITLE     Direct Submission
  JOURNAL   Exported Thursday, Apr 22, 2021 from SnapGene 5.2.0
            https://www.snapgene.com
FEATURES             Location/Qualifiers
     source          1..7297
                     /organism="synthetic DNA construct"
                     /mol_type="other DNA"
     misc_feature    1..500
                     /label=gND34 start
     misc_feature    501..1000
                     /label=pCAT1
     misc_feature    1001..4468
                     /label=ADR1
     terminator      4469..4672
                     /label=pPtefTT
     misc_feature    4673..5172
                     /label=gND34 end
     misc_feature    5173..5212
                     /label=L4
     promoter        5213..5632
                     /label=pTEF1
                     /note="TEF1 promoter"
     misc_feature    5633..5672
                     /label=L5
     promoter        5680..5727
                     /label=EM7 promoter
                     /note="synthetic bacterial promoter "
     CDS             5746..6120
                     /codon_start=1
                     /gene="Sh ble from Streptoalloteichus hindustanus"
                     /product="antibiotic-binding protein"
                     /label=BleoR
                     /note="confers resistance to bleomycin, phleomycin, and 
                     Zeocin(TM)"
                     /translation="MAKLTSAVPVLTARDVAGAVEFWTDRLGFSRDFVEDDFAGVVRDD
                     VTLFISAVQDQVVPDNTLAWVWVRGLDELYAEWSEVVSTNFRDASGPAMTEIGEQPWGR
                     EFALRDPAGNCVHFVAEEQD"
     misc_feature    6166..6205
                     /label=L6
     terminator      6226..6473
                     /gene="S. cerevisiae CYC1"
                     /label=CYC1 terminator
                     /note="transcription terminator for CYC1"
     rep_origin      complement(6548..7136)
                     /direction=LEFT
                     /label=ori
                     /note="high-copy-number ColE1/pMB1/pBR322/pUC origin of 
                     replication"
     promoter        7217
                     /label=AOX1 promoter
     misc_feature    7218..7257
                     /label=L8
     misc_feature    7258..7297
                     /label=L1
ORIGIN
        1 aaagacagca atacaacaat tctattgtgt ttgttgtagg agggggcaac tatttggagt
       61 accaaaattt gcaagaatgg gttacgaaga ccaatactag caacgtcaat ggcactaagt
      121 ctgtaatcta cggtagtacc agtatcgtga ccgcgaacga gttcttgaag gagtgctcct
      181 tgctcggtgc cgaagcaaaa taaaagtttg gaatcatatc atagtgctta tctcggaatt
      241 ttccgtcctg tgagatcttg tgttaccaat actgaacaca gaggggagga agacattttg
      301 agctgttttt tctttttttg atgacgtatg ctaagggcct atctgtcact gtaaagtttg
      361 gatagcccag aagactgttt gatacacata tgcgaggtgt cctgttatta ctcatactta
      421 gcttgcagat tgctgaatgt gtatagccca tgattcacag taagcctgga agtcgacgtt
      481 atcgacgtgc tgtgcgtgcc taatcgaact ccgaatgcgg ttctcctgta accttaattg
      541 tagcatagat cacttaaata aactcatggc ctgacatctg tacacgttct tattggtctt
      601 ttagcaatct tgaagtcttt ctattgttcc ggtcggcatt acctaataaa ttcgaatcga
      661 gattgctagt acctgatatc atatgaagta atcatcacat gcaagttcca tgataccctc
      721 tactaatgga attgaacaaa gtttaagctt ctcgcacgag accgaatcca tactatgcac
      781 ccctcaaagt tgggattagt caggaaagct gagcaattaa cttccctcga ttggcctgga
      841 cttttcgctt agcctgccgc aatcggtaag tttcattatc ccagcggggt gatagcctct
      901 gttgctcatc aggccaaaat catatataag ctgtagaccc agcacttcaa ttacttgaaa
      961 ttcaccataa cacttgctct agtcaagact tacaattaaa atgagcaatc tacccccaac
     1021 ttttggttcc actagacaat ctccagaaga ccaatcacct cccgtgccca aggagctgtc
     1081 attcaatggg accacaccct caggaaagct acgcttattt gtctgtcaga catgtactcg
     1141 agcatttgct cgtcaggaac acttgaaacg acacgaaagg tctcacacca aggagaaacc
     1201 tttcagctgc ggcatttgtt ctcgtaaatt cagccgtcga gatctgttat tgagacatgc
     1261 ccaaaaactg cacagcaact gctctgatgc ggccataaca agactaaggc gcaaggcaac
     1321 tcgtcggtct tctaatgccg cgggttccat atctggttct actccggtga caacgccaaa
     1381 tactatgggt acgcccgaag atggcgagaa acgaaaagtt cagaaactgg ccggccgccg
     1441 ggactcaaat gaacagaaac tgcaactgca acaacaacat ctacagcaac aaccacagtt
     1501 gcaataccaa caatctctta agcagcatga aaatcaagtc cagcagcctg atcaagatcc
     1561 attgatatcc ccgagaatgc aattattcaa tgattccaac catcacgtaa acaatttgtt
     1621 tgatcttgga ctaagaagag cttccttctc cgccgttagt ggaaataatt atgcccatta
     1681 tgtgaataat tttcaacaag atgcctcttc taccaatcca aatcaagatt caaataatgc
     1741 cgaatttgag aatattgaat tttctacccc acaaatgatg cccgttgaag atgctgaaac
     1801 ttggatgaac aacatgggtc caattccgaa cttctctctc gatgtgaaca ggaacattgg
     1861 tgatagcttt acagatatac aacacaagaa ttcagagcct attatatccg aaccgcccaa
     1921 ggacaccgct ccaaacgaca agaagttgaa tggctactct ttttacgaag cccccatcaa
     1981 gccattagaa tccctatttt ctgtcaggaa tacaaagaga aacaagtata aaacaaatga
     2041 cgactctcca gacaccgtgg ataataactc cgcaccggct gctaatacca ttcaagaact
     2101 tgagtcttct ttgaatgcat ccaagaattt ttgcttgcca actggttatt ccttctatgg
     2161 taatttggac caacagactt tctctaacac gttatcatgc acttcttcta atgccacaat
     2221 ttcgcccatt ctactcgata actccattaa taataactcc actagtgacg tgagaccaga
     2281 atttagaaca caaagtgtca cctctgaaat gagtcaagcc cctccccctc ctcaaaaaaa
     2341 caactcgaaa tattccaccg aagttctttt taccagcaac atgcggtcgt ttattcacta
     2401 cgctctttcc aagtatcctt ttattggtgt gcccactcca actcttccgg agaacgaaag
     2461 actaaatgaa tatgctgatt cattcaccaa ccgtttctta aatcattatc ctttcataca
     2521 tgtcacgatt ctcaaagaat actccctttt caaggcaatt ttagatgaga atgagtcgac
     2581 taagaactgg gaaaataatc agttttactt agagaaccaa cgaatatcaa ttgtttgtct
     2641 tcctcttttg gtggctacga taggtgcagt actatcaaac aacaaaaagg atgcttcgaa
     2701 tttatacgaa gcttcaaggc gttgtattca tgtttactta gattccagga aaaagatacc
     2761 cacttccttg tccgcaaata acaatgactc tccactttgg ctaattcaat ccctgacgtt
     2821 atctgttatg tatgggttat ttgcggacaa tgacattagt ttgaatgtcg tgatcagaca
     2881 agttaacgca cttaattctc tggtcaagac ttcgggcctg aataggacct caattataga
     2941 tcttttcaac atcaacaaac ctttggataa tgaactctgg aatcaattcg tgaaaataga
     3001 gtccaccgta aggacaatcc acacgatttt tcaaatcagt tccaacttaa gcgccttgta
     3061 caatattatt ccatcgttga aaattgatga cctaatgatt actctaccag ttcccacaac
     3121 actttggcaa gctgattctt ttgtgaaatt caaaagtcta agttacggaa atcagatccc
     3181 ttttcaatat acaagagtac tacagaattt gattgattac aatcagccat tgagcgatgg
     3241 aaaatttttg tatgaaaacc atgtaagtga gtttggactc atatgcctac agaatggtct
     3301 acaccaatac agctatttcc aaaaattgac tgctgtcaat aacagagaag atgcgctatt
     3361 cacaaaggtt gttaattcac ttcacagttg ggataggatg atttcgaatt ctgatttgtt
     3421 tccaaagaag atatatcagc agagttgctt gattttggac tcaaagttgc ttaataattt
     3481 cctgattgtc aagagctcat tgaaagtttc gaccggagac gttagttctt tgaataagtt
     3541 aaaagaaaac gtgtggctta aaaactggaa tcaagtgtgt gctatctatt ataacagctt
     3601 catgaacatt cctgctccca gtattcaaaa gaagtacaat gacatagagt ttgtggatga
     3661 catgattaat ttgagtctaa tcatcatcaa gattatgaaa ctcattttct ataacaatgt
     3721 caaagacaat tatgaggatg aaaatgactt caaattgcaa gagttaaatt taacatttga
     3781 caattttgat gagaaaatat ccttgaattt gacaatatta ttcgatatat ttttgatgat
     3841 ctacaagata attaccaatt acgagaagtt tatgaagatc aaacacaagt ttaattacta
     3901 caattctaat tcgaatataa gcttcttgca tcatttcgaa ctctcctcgg ttatcaataa
     3961 cacccaaatg aaccagaatg attatatgaa aacagatatt gatgaaaagc ttgatcagct
     4021 tttccacatc tatcaaacat ttttccggct gtatctggat ttagaaaagt ttatgaagtt
     4081 caaattcaac tatcatgact ttgagacaga gttttcaagt ctctcaatat ccaatatact
     4141 gaacactcat gctgcttcta acaatgacac aaatgctgct gatgctatga atgccaagga
     4201 tgaaaaaata tctcccacaa ctttgaatag cgtattactt gctgatgaag gaaatgaaaa
     4261 ttccggtcgt aataacgatt cagaccgcct gttcatgctg aacgagctaa ttaattttga
     4321 agtaggtttg aaatttctca agataggtga gtcatttttt gatttcttgt atgagaataa
     4381 ctacaagttc atccacttca aaaacttaaa tgacggaatg ttccacatca ggatatacct
     4441 agaaaaccga ctagatggtg gtgtctagat tgcttgaagc tttaatttat tttattaaca
     4501 taataataat acaagcatga tatatttgta ttttgttcgt taacattgat gttttcttca
     4561 tttactgtta ttgtttgtaa ctttgatcga tttatctttt ctactttact gtaatatggc
     4621 tggcgggtga gccttgaact ccctgtatta ctttaccttg ctattactta atgtgacacc
     4681 tagggtgatt ttggtcccgt tttgaggcgt aatatacttc tcgaagaaat ttcgtgcata
     4741 gaattgtctc agaagcggtc agcaatcgag gcggaagtca aatagtcaac tttaatgagg
     4801 cttgcgcgct ttcgaaatgg ttgattcttt tggaccgcgt gattctagag caaatatcaa
     4861 atgtacagaa gcaaataact caaacaaggt tccatgcgat gactaaacct ggaataggga
     4921 agtaaagcga atcattttgg tgctcgctct cccacccacc accagcaatc tcagcacgct
     4981 acaacatcgc actgtccatt tctttttgaa ccctattggt actagaccgc caatattatt
     5041 aatcaaagta atattgagta tacaaaaata taaaattaaa aacttaatcc taagtaatga
     5101 ggtccagccc gcccgtcaga gaaaaagccc ctgtgtgttc cccaattact cgtcagattt
     5161 atatgcaaca atgactctgt actgagttct ataaacgagc cattgcatac gacccacaca
     5221 ccatagcttc aaaatgtttc tactcctttt ttactcttcc agattttctc ggactccgcg
     5281 catcgccgta ccacttcaaa acacccaagc acagcatact aaattttccc tctttcttcc
     5341 tctagggtgt cgttaattac ccgtactaaa ggtttggaaa agaaaaaaga gaccgcctcg
     5401 tttctttttc ttcgtcgaaa aaggcaataa aaatttttat cacgtttctt tttcttgaaa
     5461 tttttttttt tagttttttt ctctttcagt gacctccatt gatatttaag ttaataaacg
     5521 gtcttcaatt tctcaagttt cagtttcatt tttcttgttc tattacaact ttttttactt
     5581 cttgttcatt agaaagaaag catagcaatc taatctaagt tttaattaca aagaaagcga
     5641 cccgaggttc taaccgccga ctttggcgga aagggcggtg ttgacaatta atcatcggca
     5701 tagtatatcg gcatagtata atacgacaag gtgaggaact aaaccatggc caagttgacc
     5761 agtgccgttc cggtgctcac cgcgcgcgac gtcgccggag cggtcgagtt ctggaccgac
     5821 cggctcgggt tctcccggga cttcgtggag gacgacttcg ccggtgtggt ccgggacgac
     5881 gtgaccctgt tcatcagcgc ggtccaggac caggtggtgc cggacaacac cctggcctgg
     5941 gtgtgggtgc gcggcctgga cgagctgtac gccgagtggt cggaggtcgt gtccacgaac
     6001 ttccgggacg cctccgggcc ggccatgacc gagatcggcg agcagccgtg ggggcgggag
     6061 ttcgccctgc gcgacccggc cggcaactgc gtgcacttcg tggccgagga gcaggactga
     6121 cacgtccgac ggcggcccac gggtcccagg cctcggagat ccgtcggttt cactcaggaa
     6181 gcagacactg attgacacgg tttagcccct tttcctttgt cgatatcatg taattagtta
     6241 tgtcacgctt acattcacgc cctcccccca catccgctct aaccgaaaag gaaggagtta
     6301 gacaacctga agtctaggtc cctatttatt tttttatagt tatgttagta ttaagaacgt
     6361 tatttatatt tcaaattttt cttttttttc tgtacagacg cgtgtacgca tgtaacatta
     6421 tactgaaaac cttgcttgag aaggttttgg gacgctcgaa ggctttaatt tgcaagctgg
     6481 agaccaacat gtgagcaaaa ggccagcaaa aggccaggaa ccgtaaaaag gccgcgttgc
     6541 tggcgttttt ccataggctc cgcccccctg acgagcatca caaaaatcga cgctcaagtc
     6601 agaggtggcg aaacccgaca ggactataaa gataccaggc gtttccccct ggaagctccc
     6661 tcgtgcgctc tcctgttccg accctgccgc ttaccggata cctgtccgcc tttctccctt
     6721 cgggaagcgt ggcgctttct caatgctcac gctgtaggta tctcagttcg gtgtaggtcg
     6781 ttcgctccaa gctgggctgt gtgcacgaac cccccgttca gcccgaccgc tgcgccttat
     6841 ccggtaacta tcgtcttgag tccaacccgg taagacacga cttatcgcca ctggcagcag
     6901 ccactggtaa caggattagc agagcgaggt atgtaggcgg tgctacagag ttcttgaagt
     6961 ggtggcctaa ctacggctac actagaagga cagtatttgg tatctgcgct ctgctgaagc
     7021 cagttacctt cggaaaaaga gttggtagct cttgatccgg caaacaaacc accgctggta
     7081 gcggtggttt ttttgtttgc aagcagcaga ttacgcgcag aaaaaaagga tctcaagaag
     7141 atcctttgat cttttctacg gggtctgacg ctcagtggaa cgaaaactca cgttaaggga
     7201 ttttggtcat gagatcagac ccgatgaact acagaacact gcaagaatct ctacctgcat
     7261 actatcacgt cggcgaccac cagtgagtta ctagagc
//
