# Supplementary material for: Scalable, methanol‐free manufacturing of the SARS‐CoV‐2 receptor‐binding domain in engineered Komagataella phaffii
Source: Biotechnol Bioeng. 2021 Nov 15;119(2):657–62. doi: 10.1002/bit.27979 (PMC8653030; doi:10.1002/bit.27979)
Supplement: Supplementary file 2 — Supporting information. [file BIT-119-657-s002.zip › MIT1 integration vector.gb]

LOCUS       Exported                6496 bp ds-DNA     circular SYN 22-APR-2021
DEFINITION  synthetic circular DNA
ACCESSION   .
VERSION     .
KEYWORDS    .
SOURCE      synthetic DNA construct
  ORGANISM  synthetic DNA construct
REFERENCE   1  (bases 1 to 6496)
  AUTHORS   Drew Biedermann
  TITLE     Direct Submission
  JOURNAL   Exported Thursday, Apr 22, 2021 from SnapGene 5.2.0
            https://www.snapgene.com
FEATURES             Location/Qualifiers
     source          1..6496
                     /organism="synthetic DNA construct"
                     /mol_type="other DNA"
     misc_feature    1..40
                     /label=L1
     misc_feature    41..540
                     /label=Kpha2967.IG 5'
     misc_feature    541..1040
                     /label=pCAT1
     CDS             1041..3707
                     /codon_start=1
                     /label=MIT1
                     /translation="MSTAAPIKEESQFAHLTLMNKDIPSNAKQAKSKVSAAPAKTGSKS
                     AGGSGNNNAAPVKKRVRTGCLTCRKKHKKCDENRNPKCDFCTLKGLECVWPENNKKNIF
                     VNNSMKDFLGKKTVDGADSLNLAVNLQQQQSSNTIANQSLSSIGLESFGYGSGIKNEFN
                     FQDLIGSNSGSSDPTFSVDADEAQKLDISNKNSRKRQKLGLLPVSNATSHLNGFNGMSN
                     GKSHSFSSPSGTNDDELSGLMFNSPSFNPLTVNDSTNNSNHNIGLSPMSCLFSTVQEAS
                     QKKHGNSSRHFSYPSGPEDLWFNEFQKQALTANGENAVQQGDDASKNNTAIPKDQSSNS
                     SIFSSRSSAASSNSGDDIGRMGPFSKGPEIEFNYDSFLESLKAESPSSSKYNLPETLKE
                     YMTLSSSHLNSQHSDTLANGTNGNYSSTVSNNLSLSLNSFSFSDKFSLSPPTITDAEKF
                     SLMRNFIDNISPWFDTFDNTKQFGTKIPVLAKKCSSLYYAILAISSRQRERIKKEHNEK
                     TLQCYQYSLQQLIPTVQSSNNIEYIITCILLSVFHIMSSEPSTQRDIIVSLAKYIQACN
                     INGFTSNDKLEKSIFWNYVNLDLATCAIGEESMVIPFSYWVKETTDYKTIQDVKPFFTK
                     KTSTTTDDDLDDMYAIYMLYISGRIINLLNCRDAKLNFEPKWEFLWNELNEWELNKPLT
                     FQSIVQFKANDESQGGSTFPTVLFSNSRSCYSNQLYHMSYIILVQNKPRLYKIPFTTVS
                     ASMSSPSDNKAGMSASSTPASDHHASGDHLSPRSVEPSLSTTLSPPPNANGAGNKFRST
                     LWHAKQICGISINNNHNSNLAAKVNSLQPLWHAGKLISSKSEHTQLLKLLNNLECATGW
                     PMNWKGKELIDYWNVEE"
     terminator      3708..3911
                     /label=pPtefTT
     misc_feature    3912..4411
                     /label=Kpha2967.IG 3'
     misc_feature    4412..4451
                     /label=L4
     promoter        4452..4871
                     /label=pTEF1
                     /note="TEF1 promoter"
     misc_feature    4872..4911
                     /label=L5
     promoter        4919..4966
                     /label=EM7 promoter
                     /note="synthetic bacterial promoter "
     CDS             4985..5359
                     /codon_start=1
                     /gene="Sh ble from Streptoalloteichus hindustanus"
                     /product="antibiotic-binding protein"
                     /label=BleoR
                     /note="confers resistance to bleomycin, phleomycin, and 
                     Zeocin(TM)"
                     /translation="MAKLTSAVPVLTARDVAGAVEFWTDRLGFSRDFVEDDFAGVVRDD
                     VTLFISAVQDQVVPDNTLAWVWVRGLDELYAEWSEVVSTNFRDASGPAMTEIGEQPWGR
                     EFALRDPAGNCVHFVAEEQD"
     misc_feature    5405..5444
                     /label=L6
     terminator      5465..5712
                     /gene="S. cerevisiae CYC1"
                     /label=CYC1 terminator
                     /note="transcription terminator for CYC1"
     rep_origin      complement(5787..6375)
                     /direction=LEFT
                     /label=ori
                     /note="high-copy-number ColE1/pMB1/pBR322/pUC origin of 
                     replication"
     promoter        6456
                     /label=AOX1 promoter
     misc_feature    6457..6496
                     /label=L8
ORIGIN
        1 catactatca cgtcggcgac caccagtgag ttactagagc tcagttggca catatcagtt
       61 gacatgcata gcgatcaggt gattgctctt gttaactggt atgccaagtc aaccgttttc
      121 ggcgtaccta ctactctact ttaactcttg aattgagatg aaacaatcgc ccttgttcga
      181 gacgcgtagt taatttaaga tgaatcaatt tgcaacaaaa gaacaaacga aaaagataac
      241 agcaaactta agtttcgtgg tctgcagcac catttaccgc taatgcattt gatttaaatg
      301 actttgtatt cttccaggaa taggttacca tctatacttc cattgatttt acgcgaggta
      361 tgtggcgcgc aattattatt attagctgcg actgatctct gcgatgcaaa atgttagtgt
      421 tttggatccg ttcctcgaga gtaaaatatt ggaagactga gtggcttttg ttgaagggtc
      481 gttttcattc tttttgggtt taaacttttg tttatattgg ttatagtaag agtaaaaaga
      541 taatcgaact ccgaatgcgg ttctcctgta accttaattg tagcatagat cacttaaata
      601 aactcatggc ctgacatctg tacacgttct tattggtctt ttagcaatct tgaagtcttt
      661 ctattgttcc ggtcggcatt acctaataaa ttcgaatcga gattgctagt acctgatatc
      721 atatgaagta atcatcacat gcaagttcca tgataccctc tactaatgga attgaacaaa
      781 gtttaagctt ctcgcacgag accgaatcca tactatgcac ccctcaaagt tgggattagt
      841 caggaaagct gagcaattaa cttccctcga ttggcctgga cttttcgctt agcctgccgc
      901 aatcggtaag tttcattatc ccagcggggt gatagcctct gttgctcatc aggccaaaat
      961 catatataag ctgtagaccc agcacttcaa ttacttgaaa ttcaccataa cacttgctct
     1021 agtcaagact tacaattaaa atgagtaccg cagccccaat caaggaagaa agccaatttg
     1081 cccatttgac cctaatgaac aaggatatac cttcgaacgc aaaacaggca aagtcgaaag
     1141 tttcagcggc ccctgctaag acgggctcca aatctgctgg tggatctggc aacaacaacg
     1201 ctgcacctgt gaaaaaaaga gtccgcacgg gctgtttgac ctgccgaaag aagcacaaga
     1261 aatgtgacga gaacagaaac ccaaaatgtg acttttgcac tttgaaaggc ttggaatgtg
     1321 tctggccaga gaacaataag aagaatatct tcgttaacaa ctccatgaag gatttcttag
     1381 gcaagaaaac ggtggatgga gctgatagtc tcaatttggc cgtgaatctg caacaacagc
     1441 agagttcaaa cacaattgcc aatcaatcgc tttcctcaat tggattggaa agttttggtt
     1501 acggctctgg tatcaaaaac gagtttaact tccaagactt gataggttca aactctggca
     1561 gttcagatcc gacattttca gtagacgctg acgaggccca aaaactcgac atttccaaca
     1621 agaacagtcg taagagacag aaactaggtt tgctgccggt cagcaatgca acttcccatt
     1681 tgaacggttt caatggaatg tccaatggaa agtcacactc tttctcttca ccgtctggga
     1741 ctaatgacga tgaactaagt ggcttgatgt tcaactcacc aagcttcaac cccctcacag
     1801 ttaacgattc taccaacaac agcaaccaca atataggttt gtctccgatg tcatgcttat
     1861 tttctacagt tcaagaagca tctcaaaaaa agcatggaaa ttccagtaga cacttttcat
     1921 acccatctgg gccggaggac ctttggttca atgagttcca aaaacaggcc ctcacagcca
     1981 atggagaaaa tgctgtccaa cagggagatg atgcttctaa gaacaacaca gccattccta
     2041 aggaccagtc ttcgaactca tcgattttca gttcacgttc tagtgcagct tctagcaact
     2101 caggagacga tattggaagg atgggcccat tctccaaagg accagagatt gagttcaact
     2161 acgattcttt tttggaatcg ttgaaggcag agtcaccctc ttcttcaaag tacaatctgc
     2221 cggaaacttt gaaagagtac atgaccctta gttcgtctca tctgaatagt caacactccg
     2281 acactttggc aaatggcact aacggtaact attctagcac cgtttccaac aacttgagct
     2341 taagtttgaa ctccttctct ttctctgaca agttctcatt gagtccacca acaatcactg
     2401 acgccgaaaa gttttcattg atgagaaact tcattgacaa catctcgcca tggtttgaca
     2461 cttttgacaa taccaaacag tttggaacaa aaattccagt tctggccaaa aaatgttctt
     2521 cattgtacta tgccattctg gctatatctt ctcgtcaaag agaaaggata aagaaagagc
     2581 acaatgaaaa aacattgcaa tgctaccaat actcactaca acagctcatc cctactgttc
     2641 aaagctcaaa taatattgag tacattatca catgtattct cctgagtgtg ttccacatca
     2701 tgtctagtga accttcaacc cagagggaca tcattgtgtc attggcaaaa tacattcaag
     2761 catgcaacat aaacggattt acatctaatg acaaactgga aaagagtatt ttctggaact
     2821 atgtcaattt ggatttggct acttgtgcaa tcggtgaaga gtcaatggtc attcctttta
     2881 gctactgggt taaagagaca actgactaca agaccattca agatgtgaag ccatttttca
     2941 ccaagaagac tagcacgaca actgacgatg acttggacga tatgtatgcc atctacatgc
     3001 tgtacattag tggtagaatc attaacctgt tgaactgcag agatgcgaag ctcaattttg
     3061 agcccaagtg ggagtttttg tggaatgaac tcaatgaatg ggaattgaac aaacccttga
     3121 cctttcaaag tattgttcag ttcaaggcca atgacgaatc gcagggcgga tcaacttttc
     3181 caactgttct attctccaac tctcgaagct gttacagtaa ccagctgtat catatgagct
     3241 acatcatctt agtgcagaat aaaccacgat tatacaaaat cccctttact acagtttctg
     3301 cttcaatgtc atctccatcg gacaacaaag ctgggatgtc tgcttccagc acacctgctt
     3361 cagaccacca cgcttctggt gatcatttgt ctccaagaag tgtagagccc tctctttcga
     3421 caacgttgag ccctccgcct aatgcaaacg gtgcaggtaa caagttccgc tctacgctct
     3481 ggcatgccaa gcagatctgt gggatttcta tcaacaacaa ccacaacagc aatctagcag
     3541 ccaaagtgaa ctcattgcaa ccattgtggc acgctggaaa gctaattagt tccaagtctg
     3601 aacatacaca gttgctgaaa ctgttgaaca accttgagtg tgcaacaggc tggcctatga
     3661 actggaaggg caaggagtta attgactact ggaatgttga agaatagatt gcttgaagct
     3721 ttaatttatt ttattaacat aataataata caagcatgat atatttgtat tttgttcgtt
     3781 aacattgatg ttttcttcat ttactgttat tgtttgtaac tttgatcgat ttatcttttc
     3841 tactttactg taatatggct ggcgggtgag ccttgaactc cctgtattac tttaccttgc
     3901 tattacttaa tttgtttaag tgatgaaaat gcttacgcgt ctgtttcagt cttttcagct
     3961 aagtcttgtg aaccatgtga gtcgtgtgca tatcactaga acatattcta gtagttcttg
     4021 ttcatgcttt gtgctgttga ctaccgttac ccctgttgat tgtttatgga aggtagttcc
     4081 tgcagaacgt gcatttacaa agagctattg ctttgagaat cttctatgta caacttactg
     4141 caggtgtgca tacgctattt atgccaagct ctttacaggt tagagtagtc acctcatggt
     4201 aataatttcc tgagctacaa gtccacacgg gtctttacaa acaggaaagc taaacgaaaa
     4261 atgggaagca ttgaaatttg ggtttctgtc aaccaatgtg gtctttactt cccatactcc
     4321 gtctagggaa tgtctctagg attgcataga aacttttcaa agttgaacca gaggtattgc
     4381 aaaaaaatgt tggccaaaca aacaccaaag ggactctgta ctgagttcta taaacgagcc
     4441 attgcatacg acccacacac catagcttca aaatgtttct actccttttt tactcttcca
     4501 gattttctcg gactccgcgc atcgccgtac cacttcaaaa cacccaagca cagcatacta
     4561 aattttccct ctttcttcct ctagggtgtc gttaattacc cgtactaaag gtttggaaaa
     4621 gaaaaaagag accgcctcgt ttctttttct tcgtcgaaaa aggcaataaa aatttttatc
     4681 acgtttcttt ttcttgaaat tttttttttt agtttttttc tctttcagtg acctccattg
     4741 atatttaagt taataaacgg tcttcaattt ctcaagtttc agtttcattt ttcttgttct
     4801 attacaactt tttttacttc ttgttcatta gaaagaaagc atagcaatct aatctaagtt
     4861 ttaattacaa agaaagcgac ccgaggttct aaccgccgac tttggcggaa agggcggtgt
     4921 tgacaattaa tcatcggcat agtatatcgg catagtataa tacgacaagg tgaggaacta
     4981 aaccatggcc aagttgacca gtgccgttcc ggtgctcacc gcgcgcgacg tcgccggagc
     5041 ggtcgagttc tggaccgacc ggctcgggtt ctcccgggac ttcgtggagg acgacttcgc
     5101 cggtgtggtc cgggacgacg tgaccctgtt catcagcgcg gtccaggacc aggtggtgcc
     5161 ggacaacacc ctggcctggg tgtgggtgcg cggcctggac gagctgtacg ccgagtggtc
     5221 ggaggtcgtg tccacgaact tccgggacgc ctccgggccg gccatgaccg agatcggcga
     5281 gcagccgtgg gggcgggagt tcgccctgcg cgacccggcc ggcaactgcg tgcacttcgt
     5341 ggccgaggag caggactgac acgtccgacg gcggcccacg ggtcccaggc ctcggagatc
     5401 cgtcggtttc actcaggaag cagacactga ttgacacggt ttagcccctt ttcctttgtc
     5461 gatatcatgt aattagttat gtcacgctta cattcacgcc ctccccccac atccgctcta
     5521 accgaaaagg aaggagttag acaacctgaa gtctaggtcc ctatttattt ttttatagtt
     5581 atgttagtat taagaacgtt atttatattt caaatttttc ttttttttct gtacagacgc
     5641 gtgtacgcat gtaacattat actgaaaacc ttgcttgaga aggttttggg acgctcgaag
     5701 gctttaattt gcaagctgga gaccaacatg tgagcaaaag gccagcaaaa ggccaggaac
     5761 cgtaaaaagg ccgcgttgct ggcgtttttc cataggctcc gcccccctga cgagcatcac
     5821 aaaaatcgac gctcaagtca gaggtggcga aacccgacag gactataaag ataccaggcg
     5881 tttccccctg gaagctccct cgtgcgctct cctgttccga ccctgccgct taccggatac
     5941 ctgtccgcct ttctcccttc gggaagcgtg gcgctttctc aatgctcacg ctgtaggtat
     6001 ctcagttcgg tgtaggtcgt tcgctccaag ctgggctgtg tgcacgaacc ccccgttcag
     6061 cccgaccgct gcgccttatc cggtaactat cgtcttgagt ccaacccggt aagacacgac
     6121 ttatcgccac tggcagcagc cactggtaac aggattagca gagcgaggta tgtaggcggt
     6181 gctacagagt tcttgaagtg gtggcctaac tacggctaca ctagaaggac agtatttggt
     6241 atctgcgctc tgctgaagcc agttaccttc ggaaaaagag ttggtagctc ttgatccggc
     6301 aaacaaacca ccgctggtag cggtggtttt tttgtttgca agcagcagat tacgcgcaga
     6361 aaaaaaggat ctcaagaaga tcctttgatc ttttctacgg ggtctgacgc tcagtggaac
     6421 gaaaactcac gttaagggat tttggtcatg agatcagacc cgatgaacta cagaacactg
     6481 caagaatctc tacctg
//
